# Supplementary material for: Serum Vitamin D as a Marker of Impaired Information Processing Speed and Early Disability in Multiple Sclerosis Patients
Source: Brain Sci. 2021 Nov 17;11(11):1521. doi: 10.3390/brainsci11111521 (PMC8615879; doi:10.3390/brainsci11111521)
Supplement: Supplementary file 1 [file brainsci-11-01521-s001.zip]

Archive with 1 entries (1 files):
- brainsci-1442473-SI.pdf
